# Supplementary material for: The Small-Molecule Wnt Inhibitor ICG-001 Efficiently Inhibits Colorectal Cancer Stemness and Metastasis by Suppressing MEIS1 Expression
Source: Int J Mol Sci. 2021 Dec 14;22(24):13413. doi: 10.3390/ijms222413413 (PMC8704261; doi:10.3390/ijms222413413)
Supplement: Supplementary file 1 [file ijms-22-13413-s001.zip]

Archive with 1 entries (1 files):
- ijms-1478489-supplementary.pdf
